# Supplementary material for: Particulate Matter Induces Oxidative Stress and Ferroptosis in Human Lung Epithelial Cells
Source: Toxics. 2024 Feb 19;12(2):161. doi: 10.3390/toxics12020161 (PMC10893167; doi:10.3390/toxics12020161)
Supplement: Supplementary file 1 [file toxics-12-00161-s001.zip]

Archive with 1 entries (1 files):
- toxics-2847913-supplementary.pdf
